# Supplementary material for: The Extracellular Matrix Promotes Diabetic Oral Wound Healing by Modulating the Microenvironment
Source: Biomater Res. 2025 Mar 19;29:0169. doi: 10.34133/bmr.0169 (PMC11922533; doi:10.34133/bmr.0169)
Supplement: Supplementary 1 — Tables S1 to S4 Figs. S1 to S13 [file bmr.0169.f1.zip]

Archive with 3 entries (3 files):
- Supplemental Information.docx
- Table S3.xlsx
- Table S4.xlsx
